# Supplementary material for: ﻿Ranunculusjiguanshanicus (Ranunculaceae), a new species from Sichuan, China
Source: PhytoKeys. 2023 Jan 25;219:57–75. doi: 10.3897/phytokeys.219.96266 (PMC10209635; doi:10.3897/phytokeys.219.96266)
Supplement: XML Treatment for Ranunculus jiguanshanicus [file phytokeys.219.96266-treatment1.xml]

<!DOCTYPE tp:taxon-treatment
  PUBLIC "-//TaxonX//DTD Taxonomic Treatment Publishing DTD v0 20100105//EN" "tax-treatment-NSO.dtd">
<tp:taxon-treatment xmlns:tp="http://www.plazi.org/taxpub"><tp:treatment-meta><kwd-group><label>Taxon classification</label><kwd>
              <named-content content-type="kingdom">Plantae</named-content>
            </kwd><kwd>
              <named-content content-type="order">Ranunculales</named-content>
            </kwd><kwd>
              <named-content content-type="family">Ranunculaceae</named-content>
            </kwd></kwd-group><mixed-citation publication-type="journal"><person-group><name><surname>Fei</surname><given-names>Wen-Qun</given-names></name><name><surname>Yuan</surname><given-names>Qiong</given-names></name><name><surname>Yang</surname><given-names>Qin-Er</given-names></name></person-group><article-title>﻿<italic><tp:taxon-name><tp:taxon-name-part taxon-name-part-type="genus" reg="Ranunculus">Ranunculus</tp:taxon-name-part><tp:taxon-name-part taxon-name-part-type="species" reg="jiguanshanicus">jiguanshanicus</tp:taxon-name-part></tp:taxon-name></italic> (<tp:taxon-name><tp:taxon-name-part taxon-name-part-type="family">Ranunculaceae</tp:taxon-name-part></tp:taxon-name>), a new species from Sichuan, China</article-title><source>PhytoKeys</source><day>25</day><month>01</month><year>2023</year><volume>219</volume><fpage>57</fpage><lpage>75</lpage><pub-id pub-id-type="doi">10.3897/phytokeys.219.96266</pub-id></mixed-citation></tp:treatment-meta><tp:nomenclature><label>﻿</label><tp:taxon-name>
            <object-id xmlns:xlink="http://www.w3.org/1999/xlink" content-type="arpha" xlink:type="simple">2BCA64EF-A813-5D77-97AD-83B236A8591D</object-id>
            <tp:taxon-name-part taxon-name-part-type="genus" reg="Ranunculus">Ranunculus</tp:taxon-name-part>
            <tp:taxon-name-part taxon-name-part-type="species" reg="jiguanshanicus">jiguanshanicus</tp:taxon-name-part>
            <object-id xmlns:xlink="http://www.w3.org/1999/xlink" content-type="ipni" xlink:type="simple">urn:lsid:ipni.org:names:77312739-1</object-id>
          </tp:taxon-name><tp:taxon-authority>W.Q.Fei, Q.Yuan &amp; Q.E.Yang</tp:taxon-authority><tp:taxon-status xmlns:xlink="http://www.w3.org/1999/xlink" xlink:type="simple">sp. nov.</tp:taxon-status><xref ref-type="fig" rid="F1">Figs 1</xref><xref ref-type="fig" rid="F2">, 2</xref><xref ref-type="fig" rid="F3">, 3</xref><xref ref-type="fig" rid="F4">, 4</xref><xref ref-type="fig" rid="F5">, 5</xref></tp:nomenclature><tp:treatment-sec sec-type="diagnosis" id="SECID0ECNAC"><title>Diagnosis.</title><p><italic><tp:taxon-name><tp:taxon-name-part taxon-name-part-type="genus" reg="Ranunculus">Ranunculus</tp:taxon-name-part><tp:taxon-name-part taxon-name-part-type="species" reg="jiguanshanicus">jiguanshanicus</tp:taxon-name-part></tp:taxon-name></italic> is readily distinguishable from all other Chinese species of <italic><tp:taxon-name><tp:taxon-name-part taxon-name-part-type="genus" reg="Ranunculus">Ranunculus</tp:taxon-name-part></tp:taxon-name></italic> by a unique array of characters, including small stature, glabrous and prostrate stems, 3-foliolate leaves with obvious petiolules (3–5 mm long), unequally 3-sected leaflets, lanceolate to linear ultimate leaflet segments, small flowers (5.2–6 mm in diameter), and long styles in the carpels and achenes (ca. 0.8 mm long).</p></tp:treatment-sec><tp:treatment-sec sec-type="material" id="SECID0E1NAC"><title>Type.</title><p>China. Sichuan province: Chongzhou, Anzihe Nature Reserve, Jiguan Shan, <named-content xmlns:xlink="http://www.w3.org/1999/xlink" content-type="dwc:verbatimCoordinates" xlink:type="simple"><named-content content-type="geo-json" specific-use="{&#34;type&#34;:&#34;Point&#34;,&#34;coordinates&#34;:[103.172758,30.768278]}" id="NCID0EDOAC" xlink:type="simple">30°46'5.8"N, 103°10'21.93"E</named-content></named-content>, alt. 2998 m, among moss on rocks or rocky cliffs in moist places in fir forests, 10 June 2022, <italic>W.Q. Fei 581</italic> (holotype: IBSC; isotypes: IBSC, PE).</p></tp:treatment-sec><tp:treatment-sec sec-type="description" id="SECID0EKOAC"><title>Description.</title><p><bold><italic>Herbs</italic></bold> perennial, terrestrial or rupicolous. <bold><italic>Roots</italic></bold> 2–5, 6–10 cm long, fibrous, slender, slightly thickened at base. <bold><italic>Stems</italic></bold> 7–15 cm long, prostrate, glabrous, unbranched to few-branched. <bold><italic>Basal leaves</italic></bold> 2–5, 3-foliolate, long-petiolate; petioles 2–4 cm long, glabrous; blades 0.8–1 × 0.8–1.3 cm, suborbicular, thinly chartaceous, adaxially green, abaxially light green, both sides glabrous; leaflets 3, unequally 3-sected, petiolulate, petiolules 3–5 mm long, ultimate leaflet segments 3–4 × 0.8–1.2 mm, narrowly lanceolate to linear, margin entire, apex 1–2-denticulate to 1–2-cleft. <bold><italic>Lower cauline leaves</italic></bold> 2–3, similar to basal ones but smaller. <bold><italic>Upper cauline leaves</italic></bold> 1–2, 3-foliolate, subsessile or sessile, adaxially glabrous or sparsely puberulous, abaxially glabrous, central leaflet 4.5–5 × 1–1.2 mm, narrowly lanceolate to linear, margin entire, lateral leaflets entire, 1–2-lobate or 2–3-sected, ultimate leaflet segments 3–3.5 × 1–1.2 mm, narrowly lanceolate to linear. <bold><italic>Inflorescences</italic></bold> terminal, 1(–2)-flowered. <bold><italic>Flowers</italic></bold> 5.2–6 mm in diameter; pedicels 1–2 cm long, glabrous or sparsely puberulous; receptacles ca. 1.2 mm long, clavate, glabrous; sepals 5, 2.2–2.5 × 1.5–1.8 mm, elliptic to obovate, patent, green tinged with yellowish, concave, both sides glabrous; petals 5(–6), 3.2–3.5 × 1.8–2 mm, obovate, yellow, glabrous, apex rounded, nectary pit without a scale, claws ca. 0.4 mm long; stamens 6–8, ca. 2 mm long, filaments ca. 1.5 mm long, narrowly linear, anthers ca. 0.5 mm long, oblong; gynoecium subglobose; carpels 8–12, ovaries ca. 0.8 × 0.6 mm, ovoid, laterally flattened, biconvex, glabrous, styles ca. 0.8 mm long, glabrous, apex recurved. <bold><italic>Aggregate fruit</italic></bold> ca. 4 × 4.2 mm, subglobose; achenes ca. 1.2 × 1 mm, widely ovoid, laterally flattened, biconvex, glabrous, styles ca. 0.8 mm long, persistent, glabrous, apex recurved.</p></tp:treatment-sec><tp:treatment-sec sec-type="etymology" id="SECID0EWPAC"><title>Etymology.</title><p>The specific epithet refers to the type locality of the new species, i.e. Jiguan Shan in the Anzihe Nature Reserve in Chongzhou, Sichuan province, China.</p></tp:treatment-sec><tp:treatment-sec sec-type="phenology" id="SECID0E2PAC"><title>Phenology.</title><p>Flowering in early June; fruiting at the end of June.</p></tp:treatment-sec><tp:treatment-sec sec-type="distribution" id="SECID0EBAAE"><title>Distribution and habitat.</title><p><italic><tp:taxon-name><tp:taxon-name-part taxon-name-part-type="genus" reg="Ranunculus">Ranunculus</tp:taxon-name-part><tp:taxon-name-part taxon-name-part-type="species" reg="jiguanshanicus">jiguanshanicus</tp:taxon-name-part></tp:taxon-name></italic> is currently known from its type locality, i.e., Jiguan Shan in the Anzihe Nature Reserve in Chongzhou, and from the closely adjacent Xiling Xue Shan in Dayi, both in Sichuan province, China (Fig. <xref ref-type="fig" rid="F6">6</xref>). It grows among moss on rocks or rocky cliffs in moist places in fir forests at altitudes of 2900–3150 m above sea level.</p></tp:treatment-sec><tp:treatment-sec sec-type="conservation status" id="SECID0EWAAE"><title>Conservation status.</title><p><italic><tp:taxon-name><tp:taxon-name-part taxon-name-part-type="genus" reg="Ranunculus">Ranunculus</tp:taxon-name-part><tp:taxon-name-part taxon-name-part-type="species" reg="jiguanshanicus">jiguanshanicus</tp:taxon-name-part></tp:taxon-name></italic> is currently known only from two populations in Sichuan province, China. The Chongzhou population consists of ca. 150 individuals within an area of less than 10 m<sup>2</sup>. The size of the Dayi population remains unknown. The conservation status of <italic><tp:taxon-name><tp:taxon-name-part taxon-name-part-type="genus" reg="Ranunculus">R.</tp:taxon-name-part><tp:taxon-name-part taxon-name-part-type="species" reg="jiguanshanicus">jiguanshanicus</tp:taxon-name-part></tp:taxon-name></italic> should better be categorized as “Data Deficient (<abbrev xmlns:xlink="http://www.w3.org/1999/xlink" xlink:title="Data Deficient" id="ABBRID0EUBAE" xlink:type="simple">DD</abbrev>)” before adequate information of this species is acquired (<xref ref-type="bibr" rid="B8">IUCN Standards and Petitions Committee 2022</xref>).</p></tp:treatment-sec><tp:treatment-sec sec-type="discussion" id="SECID0E3BAE"><title>Discussion.</title><p><italic><tp:taxon-name><tp:taxon-name-part taxon-name-part-type="genus" reg="Ranunculus">Ranunculus</tp:taxon-name-part><tp:taxon-name-part taxon-name-part-type="species" reg="jiguanshanicus">jiguanshanicus</tp:taxon-name-part></tp:taxon-name></italic> is readily assigned to <tp:taxon-name><tp:taxon-name-part taxon-name-part-type="genus" reg="Ranunculus">R.</tp:taxon-name-part><tp:taxon-name-part taxon-name-part-type="infraspecific-rank">sect.</tp:taxon-name-part><tp:taxon-name-part taxon-name-part-type="section" reg="Ranunculus">Ranunculus</tp:taxon-name-part></tp:taxon-name> due to its swollen achenes with a distinct beak and receptacles hardly enlarged after anthesis. In his infrageneric classification of the Chinese <italic><tp:taxon-name><tp:taxon-name-part taxon-name-part-type="genus" reg="Ranunculus">Ranunculus</tp:taxon-name-part></tp:taxon-name></italic>, <xref ref-type="bibr" rid="B14">Wang (1995a</xref>, <xref ref-type="bibr" rid="B15">b</xref>) placed almost all the alpine species within this section under the name <tp:taxon-name><tp:taxon-name-part taxon-name-part-type="genus" reg="Ranunculus">R.</tp:taxon-name-part><tp:taxon-name-part taxon-name-part-type="infraspecific-rank">sect.</tp:taxon-name-part><tp:taxon-name-part taxon-name-part-type="section" reg="Auricomus">Auricomus</tp:taxon-name-part></tp:taxon-name> (Spach) Schur.</p><p>Morphologically, <italic><tp:taxon-name><tp:taxon-name-part taxon-name-part-type="genus" reg="Ranunculus">Ranunculus</tp:taxon-name-part><tp:taxon-name-part taxon-name-part-type="species" reg="jiguanshanicus">jiguanshanicus</tp:taxon-name-part></tp:taxon-name></italic> is somewhat similar to <italic><tp:taxon-name><tp:taxon-name-part taxon-name-part-type="genus" reg="Ranunculus">R.</tp:taxon-name-part><tp:taxon-name-part taxon-name-part-type="species" reg="pegaeus">pegaeus</tp:taxon-name-part></tp:taxon-name></italic> (Figs <xref ref-type="fig" rid="F7">7</xref>–<xref ref-type="fig" rid="F10">10</xref>), also a member of <tp:taxon-name><tp:taxon-name-part taxon-name-part-type="genus" reg="Ranunculus">R.</tp:taxon-name-part><tp:taxon-name-part taxon-name-part-type="infraspecific-rank">sect.</tp:taxon-name-part><tp:taxon-name-part taxon-name-part-type="section" reg="Ranunculus">Ranunculus</tp:taxon-name-part></tp:taxon-name>, in having prostrate and glabrous stems (Figs <xref ref-type="fig" rid="F2">2A, B</xref>, <xref ref-type="fig" rid="F8">8A, B</xref>), small flowers (Figs <xref ref-type="fig" rid="F3">3D</xref>, <xref ref-type="fig" rid="F9">9D</xref>), subglobose aggregate fruit (Figs <xref ref-type="fig" rid="F3">3I</xref>, <xref ref-type="fig" rid="F9">9I</xref>), and glabrous carpels (Figs <xref ref-type="fig" rid="F3">3H</xref>, <xref ref-type="fig" rid="F9">9H</xref>), achenes (Figs <xref ref-type="fig" rid="F3">3G</xref>, <xref ref-type="fig" rid="F9">9G</xref>) and receptacles (Figs <xref ref-type="fig" rid="F3">3K</xref>, <xref ref-type="fig" rid="F9">9K</xref>). However, it differs by having 3-foliolate leaves with obvious petiolules (3–5 mm long), unequally 3-sected leaflets, lanceolate to linear, entire or 1–2-denticulate to 1–2-cleft ultimate leaflet segments (Fig. <xref ref-type="fig" rid="F3">3C</xref>), and styles in the carpels and achenes ca. 0.8 mm long (Fig. <xref ref-type="fig" rid="F3">3H, G</xref>). In <italic><tp:taxon-name><tp:taxon-name-part taxon-name-part-type="genus" reg="Ranunculus">R.</tp:taxon-name-part><tp:taxon-name-part taxon-name-part-type="species" reg="pegaeus">pegaeus</tp:taxon-name-part></tp:taxon-name></italic>, the leaves are 3-partite, 3-sected or 3-foliolate with the central segment/leaflet rhombic or oblong, entire or 3-denticulate and the lateral segments/leaflets obliquely flabellate, entire or unequally 2-cleft (Figs <xref ref-type="fig" rid="F9">9C</xref>, <xref ref-type="fig" rid="F10">10</xref>), and styles in the carpels and achenes ca. 0.3 mm long (Fig. <xref ref-type="fig" rid="F9">9H, G</xref>). A detailed morphological comparison between <italic><tp:taxon-name><tp:taxon-name-part taxon-name-part-type="genus" reg="Ranunculus">R.</tp:taxon-name-part><tp:taxon-name-part taxon-name-part-type="species" reg="jiguanshanicus">jiguanshanicus</tp:taxon-name-part></tp:taxon-name></italic> and <italic><tp:taxon-name><tp:taxon-name-part taxon-name-part-type="genus" reg="Ranunculus">R.</tp:taxon-name-part><tp:taxon-name-part taxon-name-part-type="species" reg="pegaeus">pegaeus</tp:taxon-name-part></tp:taxon-name></italic> is given in Table <xref ref-type="table" rid="T1">1</xref>.</p><fig id="F2" position="float" orientation="portrait"><object-id xmlns:xlink="http://www.w3.org/1999/xlink" content-type="doi" xlink:type="simple">10.3897/phytokeys.219.96266.figure2</object-id><object-id xmlns:xlink="http://www.w3.org/1999/xlink" content-type="arpha" xlink:type="simple">70B9912D-2835-5FAB-83AB-AB6939EE2D8F</object-id><label>Figure 2.</label><caption><p><italic><tp:taxon-name><tp:taxon-name-part taxon-name-part-type="genus" reg="Ranunculus">Ranunculus</tp:taxon-name-part><tp:taxon-name-part taxon-name-part-type="species" reg="jiguanshanicus">jiguanshanicus</tp:taxon-name-part></tp:taxon-name></italic> sp. nov. in the wild <bold>A, B</bold> habitat <bold>C</bold> habit. The left plant (at fruiting stage) in <bold>B</bold> photographed by De-Chang Meng from Xiling Xue Shan in Dayi, Sichuan province, and the right two plants (at flowering stage) photographed by Wen-Qun Fei from Jiguan Shan in the Anzihe Nature Reserve in Chongzhou, Sichuan province.</p></caption><graphic xmlns:xlink="http://www.w3.org/1999/xlink" xlink:href="phytokeys-219-057_article-96266__-g002.jpg" position="float" orientation="portrait" xlink:type="simple" id="oo_800110.jpg"><uri content-type="original_file" xlink:type="simple">https://binary.pensoft.net/fig/800110</uri></graphic></fig><fig id="F3" position="float" orientation="portrait"><object-id xmlns:xlink="http://www.w3.org/1999/xlink" content-type="doi" xlink:type="simple">10.3897/phytokeys.219.96266.figure3</object-id><object-id xmlns:xlink="http://www.w3.org/1999/xlink" content-type="arpha" xlink:type="simple">0E32A335-66F0-5A00-A0ED-5756DC90F7D4</object-id><label>Figure 3.</label><caption><p><italic><tp:taxon-name><tp:taxon-name-part taxon-name-part-type="genus" reg="Ranunculus">Ranunculus</tp:taxon-name-part><tp:taxon-name-part taxon-name-part-type="species" reg="jiguanshanicus">jiguanshanicus</tp:taxon-name-part></tp:taxon-name></italic> sp. nov. in the wild <bold>A</bold> roots <bold>B</bold> portion of stem <bold>C</bold> leaves <bold>D</bold> flower (lateral view) <bold>E</bold> flower (top view) <bold>F</bold> sepal (left: abaxial side; right: adaxial side) <bold>G</bold> petal (left: adaxial side; right: abaxial side) <bold>H</bold> stamens <bold>I</bold> carpels <bold>J</bold> aggregate fruit <bold>K</bold> achenes <bold>L</bold> receptacle. <bold>A–H</bold> photographed by Wen-Qun Fei from the population on Jiguan Shan in Chongzhou, Sichuan province and <bold>I–L</bold> photographed by De-Chang Meng from the population on Xiling Xue Shan in Dayi, Sichuan province.</p></caption><graphic xmlns:xlink="http://www.w3.org/1999/xlink" xlink:href="phytokeys-219-057_article-96266__-g003.jpg" position="float" orientation="portrait" xlink:type="simple" id="oo_800111.jpg"><uri content-type="original_file" xlink:type="simple">https://binary.pensoft.net/fig/800111</uri></graphic></fig><table-wrap id="T1" position="float" orientation="portrait"><label>Table 1.</label><caption><p>Morphological comparison of <italic><tp:taxon-name><tp:taxon-name-part taxon-name-part-type="genus" reg="Ranunculus">Ranunculus</tp:taxon-name-part><tp:taxon-name-part taxon-name-part-type="species" reg="glareosus">glareosus</tp:taxon-name-part></tp:taxon-name></italic>, <italic><tp:taxon-name><tp:taxon-name-part taxon-name-part-type="genus" reg="Ranunculus">R.</tp:taxon-name-part><tp:taxon-name-part taxon-name-part-type="species" reg="jiguanshanicus">jiguanshanicus</tp:taxon-name-part></tp:taxon-name></italic> sp. nov. and <italic><tp:taxon-name><tp:taxon-name-part taxon-name-part-type="genus" reg="Ranunculus">R.</tp:taxon-name-part><tp:taxon-name-part taxon-name-part-type="species" reg="pegaeus">pegaeus</tp:taxon-name-part></tp:taxon-name></italic>.</p></caption><table id="TID0ECNAG" rules="all"><tbody><tr><th rowspan="1" colspan="1"/><th rowspan="1" colspan="1">
                    <italic>
                      <tp:taxon-name><tp:taxon-name-part taxon-name-part-type="genus" reg="Ranunculus">R.</tp:taxon-name-part><tp:taxon-name-part taxon-name-part-type="species" reg="glareosus">glareosus</tp:taxon-name-part></tp:taxon-name>
                    </italic>
                  </th><th rowspan="1" colspan="1">
                    <italic>
                      <tp:taxon-name><tp:taxon-name-part taxon-name-part-type="genus" reg="Ranunculus">R.</tp:taxon-name-part><tp:taxon-name-part taxon-name-part-type="species" reg="jiguanshanicus">jiguanshanicus</tp:taxon-name-part></tp:taxon-name>
                    </italic>
                  </th><th rowspan="1" colspan="1">
                    <italic>
                      <tp:taxon-name><tp:taxon-name-part taxon-name-part-type="genus" reg="Ranunculus">R.</tp:taxon-name-part><tp:taxon-name-part taxon-name-part-type="species" reg="pegaeus">pegaeus</tp:taxon-name-part></tp:taxon-name>
                    </italic>
                  </th></tr><tr><td rowspan="1" colspan="1">Roots</td><td rowspan="1" colspan="1">2‒5, more than 15 cm long</td><td rowspan="1" colspan="1">2‒5, 6‒10 cm long</td><td rowspan="1" colspan="1">5‒10, 8‒12 cm long</td></tr><tr><td rowspan="1" colspan="1">Stems</td><td rowspan="1" colspan="1">sparsely puberulous</td><td rowspan="1" colspan="1">glabrous</td><td rowspan="1" colspan="1">glabrous</td></tr><tr><td rowspan="1" colspan="1">Basal leaves</td><td rowspan="1" colspan="1">3-sected or 3-foliolate, fleshy, adaxially glabrous or sparsely puberulous, abaxially glabrous, central segment/leaflet ovate or rhombic, entire or 3-lobate, lateral segments/leaflets flabellate, unequally 2-partite</td><td rowspan="1" colspan="1">3-foliolate, thinly chartaceous, both sides glabrous, leaflets unequally 3-sected, with ultimate leaf segments narrowly lanceolate to linear, entire or 1‒2-denticulate to 1‒2-cleft</td><td rowspan="1" colspan="1">3-partite, 3-sected or 3-foliolate, thinly chartaceous, both sides glabrous, central segment/leaflet rhombic or oblong, entire or 3-denticulate, lateral segments/leaflets obliquely flabellate, entire or unequally 2-cleft</td></tr><tr><td rowspan="1" colspan="1">Flowers</td><td rowspan="1" colspan="1">terminal, 1‒4, 15‒17 mm in diameter</td><td rowspan="1" colspan="1">terminal, 1(‒2), 5.2‒6 mm in diameter</td><td rowspan="1" colspan="1">terminal or axillary, 3‒7, 5.5‒8 mm in diameter</td></tr><tr><td rowspan="1" colspan="1">Receptacles</td><td rowspan="1" colspan="1">3‒5 mm long, clavate, glabrous</td><td rowspan="1" colspan="1">ca. 1.2 mm long, clavate, glabrous</td><td rowspan="1" colspan="1">ca. 1 mm long, clavate, glabrous</td></tr><tr><td rowspan="1" colspan="1">Sepals</td><td rowspan="1" colspan="1">adaxially glabrous, abaxially puberulous</td><td rowspan="1" colspan="1">both sides glabrous</td><td rowspan="1" colspan="1">both sides glabrous</td></tr><tr><td rowspan="1" colspan="1">Petals</td><td rowspan="1" colspan="1">9‒10 × 7‒8 mm, widely obovate</td><td rowspan="1" colspan="1">3.2‒3.5 × 1.8‒2 mm, obovate</td><td rowspan="1" colspan="1">3‒3.5 × 1.5‒1.7 mm, obovate</td></tr><tr><td rowspan="1" colspan="1">Carpels</td><td rowspan="1" colspan="1">20‒35; ovaries ovoid, glabrous; styles ca. 0.2 mm long, straight</td><td rowspan="1" colspan="1">8‒12; ovaries ovoid, glabrous; styles ca. 0.8 mm long, apex recurved</td><td rowspan="1" colspan="1">18‒22; ovaries ovoid, glabrous; styles ca. 0.3 mm long, apex recurved</td></tr><tr><td rowspan="1" colspan="1">
                    Aggregate fruit
                  </td><td rowspan="1" colspan="1">ellipsoid</td><td rowspan="1" colspan="1">subglobose</td><td rowspan="1" colspan="1">subglobose</td></tr><tr><td rowspan="1" colspan="1">Achenes</td><td rowspan="1" colspan="1">widely ovoid, glabrous, styles ca. 0.2 mm long, straight</td><td rowspan="1" colspan="1">widely ovoid, glabrous, styles ca. 0.8 mm long, apex recurved</td><td rowspan="1" colspan="1">widely ovoid, glabrous, styles ca. 0.3 mm long, apex recurved</td></tr></tbody></table></table-wrap><p>As mentioned earlier, a gathering of <italic><tp:taxon-name><tp:taxon-name-part taxon-name-part-type="genus" reg="Ranunculus">Ranunculus</tp:taxon-name-part><tp:taxon-name-part taxon-name-part-type="species" reg="jiguanshanicus">jiguanshanicus</tp:taxon-name-part></tp:taxon-name></italic>, <italic>W.B. Ju</italic>, <italic>L. Zhang &amp; D.K. Chen AZH01290</italic> (CDBI), from Chongzhou in Sichuan, the type locality of this species, had been previously misidentified as <italic><tp:taxon-name><tp:taxon-name-part taxon-name-part-type="genus" reg="Ranunculus">R.</tp:taxon-name-part><tp:taxon-name-part taxon-name-part-type="species" reg="glareosus">glareosus</tp:taxon-name-part></tp:taxon-name></italic> (Figs <xref ref-type="fig" rid="F11">11</xref>–<xref ref-type="fig" rid="F14">14</xref>). Morphologically, <italic><tp:taxon-name><tp:taxon-name-part taxon-name-part-type="genus" reg="Ranunculus">R.</tp:taxon-name-part><tp:taxon-name-part taxon-name-part-type="species" reg="jiguanshanicus">jiguanshanicus</tp:taxon-name-part></tp:taxon-name></italic> is very easily distinguishable from <italic><tp:taxon-name><tp:taxon-name-part taxon-name-part-type="genus" reg="Ranunculus">R.</tp:taxon-name-part><tp:taxon-name-part taxon-name-part-type="species" reg="glareosus">glareosus</tp:taxon-name-part></tp:taxon-name></italic> by having glabrous stems (vs. sparsely puberulous) (Figs <xref ref-type="fig" rid="F3">3B</xref>, <xref ref-type="fig" rid="F13">13B</xref>), thinly chartaceous leaves (vs. fleshy), leaflets of the 3-foliolate leaves with obvious petiolules (3–5 mm vs. 0.5–2 mm long), unequally 3-sected, with the ultimate leaflet segments narrowly lanceolate to linear, entire or 1–2-denticulate to 1–2-cleft (vs. 3-sected or 3-foliolate, central segment/leaflet ovate or rhombic, entire or 3-lobed, and lateral segments/leaflets flabellate, unequally 2-partite) (Figs <xref ref-type="fig" rid="F3">3C</xref>, <xref ref-type="fig" rid="F13">13C</xref>), smaller flowers (5.2–6 mm vs. 15–17 mm in diameter) (Figs <xref ref-type="fig" rid="F3">3D, E</xref>, <xref ref-type="fig" rid="F13">13D, E</xref>), abaxially glabrous sepals (vs. puberulous) (Figs <xref ref-type="fig" rid="F3">3F</xref>, <xref ref-type="fig" rid="F13">13F</xref>), smaller (3.2–3.5 × 1.8–2 mm vs. 9–10 × 7–8 mm) and obovate petals (vs. widely obovate) (Figs <xref ref-type="fig" rid="F3">3G</xref>, <xref ref-type="fig" rid="F13">13G</xref>), subglobose aggregate fruit (vs. ellipsoid) (Figs <xref ref-type="fig" rid="F3">3J</xref>, <xref ref-type="fig" rid="F13">13J</xref>), and longer styles in the carpels and achenes (ca. 0.8 mm vs. ca. 0.2 mm long) (Figs <xref ref-type="fig" rid="F3">3I, K</xref>, <xref ref-type="fig" rid="F13">13I, K</xref>). In habitat, <italic><tp:taxon-name><tp:taxon-name-part taxon-name-part-type="genus" reg="Ranunculus">R.</tp:taxon-name-part><tp:taxon-name-part taxon-name-part-type="species" reg="jiguanshanicus">jiguanshanicus</tp:taxon-name-part></tp:taxon-name></italic> grows among moss on rocks or rocky cliffs in moist places in fir forests at altitudes of 2900–3150 m above sea level, whereas <italic><tp:taxon-name><tp:taxon-name-part taxon-name-part-type="genus" reg="Ranunculus">R.</tp:taxon-name-part><tp:taxon-name-part taxon-name-part-type="species" reg="glareosus">glareosus</tp:taxon-name-part></tp:taxon-name></italic> grows on alpine scree slopes at altitudes of 3900–4800 m above sea level. A detailed morphological comparison between <italic><tp:taxon-name><tp:taxon-name-part taxon-name-part-type="genus" reg="Ranunculus">R.</tp:taxon-name-part><tp:taxon-name-part taxon-name-part-type="species" reg="glareosus">glareosus</tp:taxon-name-part></tp:taxon-name></italic> and <italic><tp:taxon-name><tp:taxon-name-part taxon-name-part-type="genus" reg="Ranunculus">R.</tp:taxon-name-part><tp:taxon-name-part taxon-name-part-type="species" reg="jiguanshanicus">jiguanshanicus</tp:taxon-name-part></tp:taxon-name></italic> is given in Table <xref ref-type="table" rid="T1">1</xref>.</p><fig id="F4" position="float" orientation="portrait"><object-id xmlns:xlink="http://www.w3.org/1999/xlink" content-type="doi" xlink:type="simple">10.3897/phytokeys.219.96266.figure4</object-id><object-id xmlns:xlink="http://www.w3.org/1999/xlink" content-type="arpha" xlink:type="simple">3D91ED34-BD51-52E5-BEC5-42F3A9CA4578</object-id><label>Figure 4.</label><caption><p>Holotype sheet of <italic><tp:taxon-name><tp:taxon-name-part taxon-name-part-type="genus" reg="Ranunculus">Ranunculus</tp:taxon-name-part><tp:taxon-name-part taxon-name-part-type="species" reg="jiguanshanicus">jiguanshanicus</tp:taxon-name-part></tp:taxon-name></italic> sp. nov.</p></caption><graphic xmlns:xlink="http://www.w3.org/1999/xlink" xlink:href="phytokeys-219-057_article-96266__-g004.jpg" position="float" orientation="portrait" xlink:type="simple" id="oo_800112.jpg"><uri content-type="original_file" xlink:type="simple">https://binary.pensoft.net/fig/800112</uri></graphic></fig><fig id="F5" position="float" orientation="portrait"><object-id xmlns:xlink="http://www.w3.org/1999/xlink" content-type="doi" xlink:type="simple">10.3897/phytokeys.219.96266.figure5</object-id><object-id xmlns:xlink="http://www.w3.org/1999/xlink" content-type="arpha" xlink:type="simple">A841A97E-7BC4-5D8C-8D17-7291CE232327</object-id><label>Figure 5.</label><caption><p>Isotype (<bold>A–C</bold>) and paratype (<bold>D</bold>) sheets of <italic><tp:taxon-name><tp:taxon-name-part taxon-name-part-type="genus" reg="Ranunculus">Ranunculus</tp:taxon-name-part><tp:taxon-name-part taxon-name-part-type="species" reg="jiguanshanicus">jiguanshanicus</tp:taxon-name-part></tp:taxon-name></italic> sp. nov.</p></caption><graphic xmlns:xlink="http://www.w3.org/1999/xlink" xlink:href="phytokeys-219-057_article-96266__-g005.jpg" position="float" orientation="portrait" xlink:type="simple" id="oo_800113.jpg"><uri content-type="original_file" xlink:type="simple">https://binary.pensoft.net/fig/800113</uri></graphic></fig><fig id="F6" position="float" orientation="portrait"><object-id xmlns:xlink="http://www.w3.org/1999/xlink" content-type="doi" xlink:type="simple">10.3897/phytokeys.219.96266.figure6</object-id><object-id xmlns:xlink="http://www.w3.org/1999/xlink" content-type="arpha" xlink:type="simple">A9798A83-5FC4-5AEC-9A24-AE1EB0E2E5A7</object-id><label>Figure 6.</label><caption><p>Distribution of <italic><tp:taxon-name><tp:taxon-name-part taxon-name-part-type="genus" reg="Ranunculus">Ranunculus</tp:taxon-name-part><tp:taxon-name-part taxon-name-part-type="species" reg="jiguanshanicus">jiguanshanicus</tp:taxon-name-part></tp:taxon-name></italic> sp. nov. (black square). Arrow indicates the type locality.</p></caption><graphic xmlns:xlink="http://www.w3.org/1999/xlink" xlink:href="phytokeys-219-057_article-96266__-g006.jpg" position="float" orientation="portrait" xlink:type="simple" id="oo_800114.jpg"><uri content-type="original_file" xlink:type="simple">https://binary.pensoft.net/fig/800114</uri></graphic></fig><fig id="F7" position="float" orientation="portrait"><object-id xmlns:xlink="http://www.w3.org/1999/xlink" content-type="doi" xlink:type="simple">10.3897/phytokeys.219.96266.figure7</object-id><object-id xmlns:xlink="http://www.w3.org/1999/xlink" content-type="arpha" xlink:type="simple">09C63B85-B543-51D2-823F-F9B9DA6B701E</object-id><label>Figure 7.</label><caption><p>Type sheets (<bold>A, B</bold>) of <italic><tp:taxon-name><tp:taxon-name-part taxon-name-part-type="genus" reg="Ranunculus">Ranunculus</tp:taxon-name-part><tp:taxon-name-part taxon-name-part-type="species" reg="pegaeus">pegaeus</tp:taxon-name-part></tp:taxon-name></italic>.</p></caption><graphic xmlns:xlink="http://www.w3.org/1999/xlink" xlink:href="phytokeys-219-057_article-96266__-g007.jpg" position="float" orientation="portrait" xlink:type="simple" id="oo_800115.jpg"><uri content-type="original_file" xlink:type="simple">https://binary.pensoft.net/fig/800115</uri></graphic></fig><fig id="F8" position="float" orientation="portrait"><object-id xmlns:xlink="http://www.w3.org/1999/xlink" content-type="doi" xlink:type="simple">10.3897/phytokeys.219.96266.figure8</object-id><object-id xmlns:xlink="http://www.w3.org/1999/xlink" content-type="arpha" xlink:type="simple">47F0D56F-D2AB-5BA9-9BFC-E5261E45F029</object-id><label>Figure 8.</label><caption><p><italic><tp:taxon-name><tp:taxon-name-part taxon-name-part-type="genus" reg="Ranunculus">Ranunculus</tp:taxon-name-part><tp:taxon-name-part taxon-name-part-type="species" reg="pegaeus">pegaeus</tp:taxon-name-part></tp:taxon-name></italic> in the wild (China, Sichuan, Maoxian) <bold>A, B</bold> habitat <bold>C</bold> habit. Photographed by Wen-Qun Fei.</p></caption><graphic xmlns:xlink="http://www.w3.org/1999/xlink" xlink:href="phytokeys-219-057_article-96266__-g008.jpg" position="float" orientation="portrait" xlink:type="simple" id="oo_800116.jpg"><uri content-type="original_file" xlink:type="simple">https://binary.pensoft.net/fig/800116</uri></graphic></fig><fig id="F9" position="float" orientation="portrait"><object-id xmlns:xlink="http://www.w3.org/1999/xlink" content-type="doi" xlink:type="simple">10.3897/phytokeys.219.96266.figure9</object-id><object-id xmlns:xlink="http://www.w3.org/1999/xlink" content-type="arpha" xlink:type="simple">88D7F957-78DB-5E22-BC1C-9CE5748BAEE1</object-id><label>Figure 9.</label><caption><p><italic><tp:taxon-name><tp:taxon-name-part taxon-name-part-type="genus" reg="Ranunculus">Ranunculus</tp:taxon-name-part><tp:taxon-name-part taxon-name-part-type="species" reg="pegaeus">pegaeus</tp:taxon-name-part></tp:taxon-name></italic> in the wild (China, Sichuan, Maoxian) <bold>A</bold> roots <bold>B</bold> portion of stem <bold>C</bold> leaves <bold>D</bold> flower (lateral view) <bold>E</bold> flower (top view) <bold>F</bold> sepal (left: abaxial side; right: adaxial side) <bold>G</bold> petal (left: adaxial side; right: abaxial side) <bold>H</bold> stamens <bold>I</bold> carpels <bold>J</bold> aggregate fruit <bold>K</bold> achenes <bold>L</bold> receptacle. Photographed by Wen-Qun Fei.</p></caption><graphic xmlns:xlink="http://www.w3.org/1999/xlink" xlink:href="phytokeys-219-057_article-96266__-g009.jpg" position="float" orientation="portrait" xlink:type="simple" id="oo_800117.jpg"><uri content-type="original_file" xlink:type="simple">https://binary.pensoft.net/fig/800117</uri></graphic></fig><fig id="F10" position="float" orientation="portrait"><object-id xmlns:xlink="http://www.w3.org/1999/xlink" content-type="doi" xlink:type="simple">10.3897/phytokeys.219.96266.figure10</object-id><object-id xmlns:xlink="http://www.w3.org/1999/xlink" content-type="arpha" xlink:type="simple">E3CDF1DD-F7D9-5ACA-AD02-398B143C5E73</object-id><label>Figure 10.</label><caption><p><italic><tp:taxon-name><tp:taxon-name-part taxon-name-part-type="genus" reg="Ranunculus">Ranunculus</tp:taxon-name-part><tp:taxon-name-part taxon-name-part-type="species" reg="pegaeus">pegaeus</tp:taxon-name-part></tp:taxon-name></italic>. China, Sichuan, Maoxian, <italic>W.Q. Fei 569</italic> (IBSC).</p></caption><graphic xmlns:xlink="http://www.w3.org/1999/xlink" xlink:href="phytokeys-219-057_article-96266__-g010.jpg" position="float" orientation="portrait" xlink:type="simple" id="oo_800118.jpg"><uri content-type="original_file" xlink:type="simple">https://binary.pensoft.net/fig/800118</uri></graphic></fig><fig id="F11" position="float" orientation="portrait"><object-id xmlns:xlink="http://www.w3.org/1999/xlink" content-type="doi" xlink:type="simple">10.3897/phytokeys.219.96266.figure11</object-id><object-id xmlns:xlink="http://www.w3.org/1999/xlink" content-type="arpha" xlink:type="simple">60468732-0AA7-5C93-B4F9-7E81CB03BB51</object-id><label>Figure 11.</label><caption><p>Type sheet of <italic><tp:taxon-name><tp:taxon-name-part taxon-name-part-type="genus" reg="Ranunculus">Ranunculus</tp:taxon-name-part><tp:taxon-name-part taxon-name-part-type="species" reg="glareosus">glareosus</tp:taxon-name-part></tp:taxon-name></italic>.</p></caption><graphic xmlns:xlink="http://www.w3.org/1999/xlink" xlink:href="phytokeys-219-057_article-96266__-g011.jpg" position="float" orientation="portrait" xlink:type="simple" id="oo_800119.jpg"><uri content-type="original_file" xlink:type="simple">https://binary.pensoft.net/fig/800119</uri></graphic></fig><fig id="F12" position="float" orientation="portrait"><object-id xmlns:xlink="http://www.w3.org/1999/xlink" content-type="doi" xlink:type="simple">10.3897/phytokeys.219.96266.figure12</object-id><object-id xmlns:xlink="http://www.w3.org/1999/xlink" content-type="arpha" xlink:type="simple">3B9B525E-CA59-59A6-BBFE-DDE6D185878D</object-id><label>Figure 12.</label><caption><p><italic><tp:taxon-name><tp:taxon-name-part taxon-name-part-type="genus" reg="Ranunculus">Ranunculus</tp:taxon-name-part><tp:taxon-name-part taxon-name-part-type="species" reg="glareosus">glareosus</tp:taxon-name-part></tp:taxon-name></italic> in the wild (China, Qinghai, Menyuan) <bold>A, B</bold> habitat <bold>C</bold> habit. Photographed by Wen-Qun Fei.</p></caption><graphic xmlns:xlink="http://www.w3.org/1999/xlink" xlink:href="phytokeys-219-057_article-96266__-g012.jpg" position="float" orientation="portrait" xlink:type="simple" id="oo_800120.jpg"><uri content-type="original_file" xlink:type="simple">https://binary.pensoft.net/fig/800120</uri></graphic></fig><fig id="F13" position="float" orientation="portrait"><object-id xmlns:xlink="http://www.w3.org/1999/xlink" content-type="doi" xlink:type="simple">10.3897/phytokeys.219.96266.figure13</object-id><object-id xmlns:xlink="http://www.w3.org/1999/xlink" content-type="arpha" xlink:type="simple">0DBA731E-44B3-5FFF-9CCD-DEE0B1A77E4A</object-id><label>Figure 13.</label><caption><p><italic><tp:taxon-name><tp:taxon-name-part taxon-name-part-type="genus" reg="Ranunculus">Ranunculus</tp:taxon-name-part><tp:taxon-name-part taxon-name-part-type="species" reg="glareosus">glareosus</tp:taxon-name-part></tp:taxon-name></italic> in the wild (China, Qinghai, Menyuan) <bold>A</bold> roots <bold>B</bold> portion of stem <bold>C</bold> leaves <bold>D</bold> flower (lateral view) <bold>E</bold> flower (top view) <bold>F</bold> sepal (left: abaxial side; right: adaxial side) <bold>G</bold> petal (left: adaxial side; right: abaxial side) <bold>H</bold> stamens <bold>I</bold> carpels <bold>J</bold> aggregate fruit <bold>K</bold> achenes <bold>L</bold> receptacle. Photographed by Wen-Qun Fei.</p></caption><graphic xmlns:xlink="http://www.w3.org/1999/xlink" xlink:href="phytokeys-219-057_article-96266__-g013.jpg" position="float" orientation="portrait" xlink:type="simple" id="oo_800121.jpg"><uri content-type="original_file" xlink:type="simple">https://binary.pensoft.net/fig/800121</uri></graphic></fig><fig id="F14" position="float" orientation="portrait"><object-id xmlns:xlink="http://www.w3.org/1999/xlink" content-type="doi" xlink:type="simple">10.3897/phytokeys.219.96266.figure14</object-id><object-id xmlns:xlink="http://www.w3.org/1999/xlink" content-type="arpha" xlink:type="simple">3326F9EA-F6B5-54AF-A78C-9BD3D830ACEA</object-id><label>Figure 14.</label><caption><p><italic><tp:taxon-name><tp:taxon-name-part taxon-name-part-type="genus" reg="Ranunculus">Ranunculus</tp:taxon-name-part><tp:taxon-name-part taxon-name-part-type="species" reg="glareosus">glareosus</tp:taxon-name-part></tp:taxon-name></italic>. China, Qinghai, Menyuan, <italic>W.Q. Fei 623</italic> (IBSC).</p></caption><graphic xmlns:xlink="http://www.w3.org/1999/xlink" xlink:href="phytokeys-219-057_article-96266__-g014.jpg" position="float" orientation="portrait" xlink:type="simple" id="oo_800122.jpg"><uri content-type="original_file" xlink:type="simple">https://binary.pensoft.net/fig/800122</uri></graphic></fig></tp:treatment-sec><tp:treatment-sec sec-type="material" id="SECID0EEDAG"><title>Additional specimens examined</title><p><bold>(paratypes).</bold> China. <bold>Sichuan</bold>: Chongzhou, <italic>W.B. Ju</italic>, <italic>L. Zhang &amp; D.K. Chen AZH01290</italic> (CDBI); Dayi, <italic>W.Q. Fei 897</italic> (IBSC).</p></tp:treatment-sec><tp:treatment-sec><!--Section generated to contain objects referenced in tp:taxon-treatment.--><fig id="F1" position="float" orientation="portrait"><object-id xmlns:xlink="http://www.w3.org/1999/xlink" content-type="doi" xlink:type="simple">10.3897/phytokeys.219.96266.figure1</object-id><object-id xmlns:xlink="http://www.w3.org/1999/xlink" content-type="arpha" xlink:type="simple">86319B85-A0DE-5B0F-9542-4603E587199D</object-id><label>Figure 1.</label><caption><p>Two specimens of <italic><tp:taxon-name><tp:taxon-name-part taxon-name-part-type="genus" reg="Ranunculus">Ranunculus</tp:taxon-name-part><tp:taxon-name-part taxon-name-part-type="species" reg="jiguanshanicus">jiguanshanicus</tp:taxon-name-part></tp:taxon-name></italic> sp. nov. (<bold>A, B</bold>) previously misidentified as <italic><tp:taxon-name><tp:taxon-name-part taxon-name-part-type="genus" reg="Ranunculus">R.</tp:taxon-name-part><tp:taxon-name-part taxon-name-part-type="species" reg="glareosus">glareosus</tp:taxon-name-part></tp:taxon-name></italic>. China, Sichuan province, Chongzhou, Anzihe Nature Reserve, Jiguan Shan, <named-content xmlns:xlink="http://www.w3.org/1999/xlink" content-type="dwc:verbatimCoordinates" xlink:type="simple"><named-content content-type="geo-json" specific-use="{&#34;type&#34;:&#34;Point&#34;,&#34;coordinates&#34;:[103.169903,30.769375]}" id="NCID0ETGAC" xlink:type="simple">30°46'9.75"N, 103°10'11.65"E</named-content></named-content>, alt. 2939 m, on rocks in fir forest, 16 June 2016, <italic>W.B. Ju</italic>, <italic>L. Zhang &amp; D.K. Chen AZH01290</italic> (CDBI). Insets: leaf blades.</p></caption><graphic xmlns:xlink="http://www.w3.org/1999/xlink" xlink:href="phytokeys-219-057_article-96266__-g001.jpg" position="float" orientation="portrait" xlink:type="simple" id="oo_800109.jpg"><uri content-type="original_file" xlink:type="simple">https://binary.pensoft.net/fig/800109</uri></graphic></fig></tp:treatment-sec><ref-list><ref id="B8"><mixed-citation xmlns:xlink="http://www.w3.org/1999/xlink" xlink:type="simple">IUCN Standards and Petitions Committee (<year>2022</year>) Guidelines for Using the IUCN Red List Categories and Criteria. Version 14. IUCN Standards and Petitions Committee. <ext-link xlink:href="https://www.iucnredlist.org/documents/RedListGuidelines.pdf" ext-link-type="uri" xlink:type="simple">https://www.iucnredlist.org/documents/RedListGuidelines.pdf</ext-link></mixed-citation></ref><ref id="B14"><mixed-citation xmlns:xlink="http://www.w3.org/1999/xlink" xlink:type="simple"><person-group><name name-style="western"><surname>Wang</surname><given-names>WT</given-names></name></person-group> (<year>1995a</year>) <article-title>A revision of the genus <italic><tp:taxon-name><tp:taxon-name-part taxon-name-part-type="genus">Ranunculus</tp:taxon-name-part></tp:taxon-name></italic> in China (I).</article-title><source>Bulletin of Botanical Research</source><volume>15</volume>(<issue>2</issue>): <fpage>137</fpage>–<lpage>180</lpage>.</mixed-citation></ref><ref id="B15"><mixed-citation xmlns:xlink="http://www.w3.org/1999/xlink" xlink:type="simple"><person-group><name name-style="western"><surname>Wang</surname><given-names>WT</given-names></name></person-group> (<year>1995b</year>) <article-title>A revision of the genus <italic><tp:taxon-name><tp:taxon-name-part taxon-name-part-type="genus">Ranunculus</tp:taxon-name-part></tp:taxon-name></italic> in China (II).</article-title><source>Bulletin of Botanical Research</source><volume>15</volume>(<issue>3</issue>): <fpage>275</fpage>–<lpage>329</lpage>.</mixed-citation></ref></ref-list></tp:taxon-treatment>
